# Supplementary material for: External validation of Pentafecta in patients undergoing laparoscopic radical cystectomy: results from a high-volume center
Source: BMC Urol. 2022 Mar 21;22:41. doi: 10.1186/s12894-022-00987-9 (PMC8939065; doi:10.1186/s12894-022-00987-9)
Supplement: Supplementary file 1 — Additional file 1. Raw data. [file 12894_2022_987_MOESM1_ESM.xlsx]

## Sheet: Sheet3
Number	Sex(0 female,1male)	Year	UD(0 cutaneous ureterostomy,1 conduit ,3neobladder)	T	N	M	Neoadjuvant Chemotherapy(0 NO,1YES)	Survive(0 alive,1 dead)	OS(Month)	Smoking history (0 No,1Yes )	Number of LNs	Negative soft margin(0 No,1 Yes)	Clinical recurrence free within 1 year(0No,1Yes)	Major complications free(0 No,1 Yes)	Urinary diversion related sequelae free(0 No,1 Yes)	Pentafecta(0 No,1 Yes)
1	1	61	0	2	0	0	0	1	17	1	11	1	1	1	1	0
2	1	56	0	3	0	0	0	0	12	0	0	1	1	1	1	0
2	1	72	2	4	0	0	0	0	34	1	0	1	1	1	1	0
3	1	76	1	2	0	0	0	0	12	0	16	1	1	0	1	0
4	1	62	1	4	1	1	0	0	12	0	15	1	1	1	1	0
5	1	62	1	2	0	0	0	0	13	0	15	1	1	1	1	0
6	1	23	0	4	0	0	0	1	12	1	0	1	0	1	1	0
7	1	61	2	2	0	0	0	0	76	0	16	1	1	1	1	1
7	1	65	2	1	0	0	0	0	14	0	18	1	1	1	1	1
8	1	69	2	1	0	0	1	0	78	0	32	1	1	1	1	1
10	1	45	2	1	0	0	0	0	15	0	7	1	1	1	1	0
10	1	54	1	a	0	0	0	0	78	1	8	1	1	1	1	0
11	1	62	0	3	0	0	0	1	45	0	16	1	1	1	0	0
11	1	61	1	1	0	0	0	0	16	0	16	1	1	1	1	1
12	1	58	0	2	0	0	0	0	73	1	12	1	1	1	0	0
12	1	63	2	2	0	0	0	0	16	0	10	0	1	1	1	0
14	1	48	0	1	0	0	0	0	73	1	9	1	1	1	0	0
14	1	61	1	3	0	0	0	0	17	0	3	1	1	1	1	0
16	0	69	1	2	0	0	0	0	18	0	12	1	1	1	0	0
18	1	74	1	0	0	0	0	1	21	1	11	1	1	1	1	0
18	1	80	1	1	0	0	0	0	18	0	0	1	1	1	1	0
19	1	67	2	2	0	0	0	0	19	0	7	1	1	1	1	0
21	1	61	1	1	0	0	1	0	19	0	1	1	1	1	1	0
22	1	62	1	3	0	0	0	1	5	1	0	1	0	1	1	0
22	0	66	1	3	0	0	0	0	19	0	0	1	1	1	1	0
23	1	58	2	3	3	1	0	0	19	0	8	1	0	1	1	0
24	1	60	2	2	0	0	0	0	69	1	32	1	1	1	0	0
24	1	64	1	2	0	0	0	0	19	0	9	1	1	1	1	0
25	1	63	1	a	0	0	0	1	45	1	0	1	1	1	1	0
29	1	76	1	4	0	0	0	1	35	1	0	1	1	1	1	0
29	0	68	1	1	0	0	0	0	20	0	28	1	1	1	1	1
30	1	63	1	4	1	0	0	1	2	1	2	0	0	0	1	0
30	1	64	2	2	0	0	0	0	20	0	16	1	1	0	1	0
31	1	78	1	3	0	0	0	0	20	0	6	1	1	1	0	0
33	1	76	0	0	0	0	0	0	65	1	11	1	1	1	1	0
34	1	63	1	1	0	0	0	0	20	0	11	1	0	1	1	0
35	1	65	2	4	0	0	0	0	64	1	7	1	1	1	1	0
35	1	56	1	2	0	0	0	0	21	0	18	1	1	1	1	1
36	1	65	0	1	0	0	1	0	21	0	13	1	1	0	1	0
36	1	76	2	1	0	0	0	0	62	0	0	1	1	1	1	0
37	1	50	0	2	0	0	0	0	63	1	16	1	1	0	1	0
37	0	69	1	3	0	0	0	0	21	0	13	1	1	1	1	0
39	1	65	1	3	2	0	0	0	22	0	14	1	0	1	1	0
40	1	71	1	3	0	0	0	0	23	0	0	1	1	0	1	0
41	1	79	1	2	0	0	0	0	23	0	12	1	1	1	1	0
42	0	70	0	3	0	0	0	0	61	0	22	1	1	0	0	0
43	1	65	2	a	0	0	0	0	62	1	0	1	1	1	1	0
45	1	74	0	2	0	0	0	0	58	1	25	1	1	1	0	0
48	1	45	2	1	0	0	0	0	58	0	22	1	1	1	1	1
49	1	77	0	0	0	0	0	0	58	1	17	1	1	0	1	0
51	1	67	0	3	0	0	0	0	58	1	29	1	1	0	1	0
53	1	83	1	4	0	0	0	1	5	1	3	1	0	1	1	0
55	0	85	1	2	0	0	0	1	2	0	11	1	0	1	1	0
56	1	51	0	2	0	0	0	0	56	1	20	1	1	1	1	1
57	0	55	0	3	0	0	0	0	55	0	22	1	1	1	0	0
61	1	61	1	3	3	0	0	1	8	0	25	0	0	1	1	0
62	1	50	2	4	0	0	0	1	42	0	21	1	1	1	1	1
65	0	75	0	2	0	0	0	0	52	0	20	1	1	0	0	0
69	1	75	0	1	0	0	0	0	51	0	17	1	1	1	1	1
70	1	50	0	1	0	0	0	0	50	0	16	1	1	1	0	0
73	1	66	0	1	0	0	0	0	49	1	0	1	1	1	1	0
75	1	64	0	1	0	0	0	0	49	0	0	1	1	1	0	0
77	1	72	0	4	0	0	0	0	49	1	8	1	1	1	1	0
79	0	77	0	2	0	0	0	0	49	0	21	1	1	1	1	1
80	0	55	0	1	0	0	0	0	47	0	0	1	1	1	1	0
81	1	76	1	1	0	0	0	0	48	1	14	1	1	1	0	0
84	1	86	0	2	0	0	0	0	48	0	0	1	1	0	1	0
85	0	68	0	0	0	0	0	0	48	0	11	1	1	0	1	0
86	0	66	2	3	0	0	1	1	9	0	15	1	0	1	1	0
87	1	63	2	1	0	0	0	0	46	0	15	1	1	1	1	0
89	1	37	2	1	0	0	0	0	45	1	21	1	1	1	0	0
93	0	66	0	1	0	0	0	0	45	0	0	1	1	0	1	0
94	1	65	1	1	0	0	1	0	44	0	20	1	1	1	1	1
96	1	65	0	1	0	0	0	0	44	1	13	1	1	0	0	0
97	1	71	0	2	0	0	0	1	3	0	11	1	0	0	0	0
98	1	66	0	a	0	0	0	0	45	1	18	1	1	0	0	0
99	1	64	1	a	0	0	0	0	44	1	6	1	1	1	1	0
100	1	76	1	3	0	0	0	1	5	0	0	1	0	1	0	0
101	1	68	1	2	0	0	0	0	44	1	4	1	1	1	1	0
103	1	83	1	1	0	0	0	0	42	0	0	1	1	1	1	0
104	1	50	1	1	0	0	1	0	43	1	16	1	1	1	1	1
105	1	82	0	2	0	0	0	0	43	0	3	1	1	1	0	0
107	0	81	0	3	0	0	0	1	15	0	0	0	1	1	1	0
109	1	75	1	1	0	0	0	0	38	1	0	1	1	1	1	0
110	1	77	0	3	0	0	0	1	15	0	0	1	1	1	1	0
111	1	78	1	2	0	0	0	1	32	0	10	1	1	1	0	0
112	1	45	2	1	0	0	1	0	36	1	10	1	1	1	1	0
114	1	61	1	a	1	0	0	0	37	0	16	1	1	1	1	1
115	1	73	0	1	0	0	0	0	37	1	0	1	1	1	1	0
116	0	81	0	3	0	0	0	1	10	0	0	1	0	1	1	0
119	1	79	0	2	0	0	0	0	33	1	0	1	1	1	1	0
120	1	68	2	2	0	0	0	0	31	1	6	1	1	1	1	0
122	0	76	0	2	0	0	1	0	32	0	10	1	1	1	0	0
123	1	71	0	4	0	0	0	0	31	0	21	1	1	1	1	1
125	1	81	0	1	0	0	0	0	32	0	19	1	1	1	0	0
126	1	76	0	4	0	0	0	1	7	0	0	1	0	0	1	0
127	1	49	0	2	0	0	0	0	31	0	16	1	1	0	1	0
129	1	55	0	2	0	0	0	0	28	1	18	1	1	0	1	0
130	1	70	0	1	0	0	0	0	28	0	6	1	1	0	1	0
131	1	80	0	4	0	0	0	1	13	0	0	1	1	1	1	0
132	1	71	0	3	0	0	0	0	28	1	16	1	1	1	1	1
133	1	87	0	1	0	0	0	1	16	0	8	1	1	1	0	0
134	1	67	0	4	1	0	0	1	13	0	0	1	1	1	1	0
135	1	80	1	2	0	0	0	0	29	0	8	1	1	1	0	0
136	1	83	0	3	0	0	0	1	6	0	13	1	0	1	1	0
137	1	81	1	2	1	0	0	0	27	0	0	1	1	1	0	0
138	1	65	2	1	0	0	1	0	26	1	24	1	1	1	1	1
139	1	66	0	4	0	0	0	1	19	0	4	1	1	0	1	0
140	1	84	1	a	0	0	0	0	26	0	10	1	1	1	0	0
141	1	74	1	2	0	0	0	0	27	0	22	1	1	1	0	0
142	1	63	2	3	0	0	0	0	26	1	15	1	1	1	1	0
144	1	54	1	1	0	0	0	0	26	0	10	1	1	1	1	0
146	0	53	1	1	0	0	0	0	28	0	0	1	1	1	1	0
148	0	70	1	1	0	0	0	0	26	0	11	1	1	1	0	0
151	1	55	1	4	0	0	0	1	1	0	8	0	0	0	1	0
152	0	52	1	1	0	0	0	0	23	0	25	1	1	1	1	1
154	1	64	2	1	0	0	0	0	25	0	10	1	1	1	0	0
155	1	54	0	2	0	0	0	1	13	0	11	1	1	0	1	0
156	0	73	0	1	0	0	0	0	23	0	18	1	1	0	1	0
158	1	43	1	2	0	0	0	0	23	0	7	1	1	1	0	0
159	1	58	2	3	0	0	1	0	24	1	0	1	1	1	1	0
160	1	55	0	0	0	0	0	0	22	1	0	1	1	1	1	0
161	1	53	2	1	0	0	0	0	23	1	25	1	1	1	0	0
164	0	70	0	3	0	0	0	0	34	0	0	1	1	0	0	0
166	1	67	2	a	0	0	0	0	35	1	4	1	1	1	1	0
168	0	38	0	4	0	0	0	1	9	0	14	1	0	1	1	0
170	1	71	1	3	0	0	0	1	70	0	0	1	1	1	1	0
172	1	61	0	3	2	0	0	1	23	0	9	1	1	1	1	0
174	1	54	2	2	0	0	0	0	71	1	12	1	1	1	1	0
175	1	69	2	2	0	0	0	0	74	0	19	1	0	1	1	0
177	1	81	0	1	0	0	0	1	63	0	1	1	1	1	1	0
178	1	77	1	4	0	0	0	1	67	0	9	1	1	1	1	0
181	1	72	2	3	0	0	0	1	8	0	21	1	0	1	1	0
183	1	62	1	1	0	0	0	0	35	1	12	0	1	1	0	0
185	1	71	0	a	0	0	0	0	65	0	16	1	1	0	1	0
186	1	85	0	4	0	0	0	1	3	0	1	1	0	1	1	0
189	1	75	2	3	0	0	0	1	18	0	38	0	1	1	1	0
190	1	65	0	3	0	0	0	1	2	0	29	1	1	1	1	1
191	0	69	0	1	0	0	0	1	50	0	0	1	1	1	1	0
192	1	61	0	1	0	0	0	0	60	1	19	1	1	1	0	0
193	1	70	1	1	0	0	0	0	60	1	0	1	1	1	0	0
194	0	62	0	0	0	0	0	1	36	0	14	1	1	1	0	0
195	1	50	0	0	0	0	0	0	56	1	0	1	1	0	1	0
198	1	89	1	2	0	0	0	0	55	1	9	1	1	1	1	0
199	1	85	1	1	0	0	0	1	53	0	6	1	1	1	1	0
200	1	64	0	1	0	0	0	1	27	0	21	1	1	1	0	0
201	1	67	0	0	0	0	0	0	54	1	17	1	1	0	0	0
202	1	59	1	1	0	0	0	0	54	1	14	1	1	1	1	0
205	1	53	1	a	0	0	0	0	47	1	16	1	1	1	0	0
206	1	74	0	2	0	0	0	1	34	0	0	1	1	1	1	0
208	1	64	0	3	3	0	0	0	47	1	35	1	1	0	1	0
209	1	78	0	2	0	0	0	1	11	0	0	1	0	1	1	0
210	1	32	2	1	0	0	0	0	49	0	8	1	1	1	1	0
211	1	75	2	4	0	0	0	1	13	0	25	1	0	1	1	0
214	1	56	0	4	0	0	0	0	42	1	8	1	1	1	1	0
215	1	58	2	0	0	0	0	0	42	0	7	1	1	1	1	0
216	1	57	0	0	0	0	0	0	45	1	0	1	1	0	1	0
217	1	78	0	3	0	0	0	1	34	0	7	1	1	1	1	0
218	1	69	0	2	0	0	0	0	43	1	16	1	1	0	1	0
220	1	70	0	0	2	0	0	1	22	0	16	1	1	1	0	0
222	1	68	0	3	0	0	0	0	44	0	21	1	1	1	1	1
223	1	59	0	2	0	0	0	0	43	1	0	1	1	1	0	0
226	1	59	0	1	0	0	0	0	39	0	11	1	1	1	1	0
228	1	75	0	0	0	0	0	1	10	0	0	1	0	1	0	0
229	0	58	0	a	0	0	0	0	42	0	22	1	1	0	0	0
230	0	60	0	a	0	0	0	0	38	0	18	1	1	1	1	1
231	0	72	0	a	0	0	0	1	15	0	19	1	1	1	1	1
232	1	48	0	0	0	0	0	1	12	0	0	1	0	1	1	0
233	1	67	0	1	0	0	0	0	37	1	16	1	1	1	1	1
234	1	47	2	2	0	0	1	0	36	1	19	1	1	1	1	1
236	1	57	0	2	0	0	0	0	37	1	19	1	1	1	0	0
237	0	81	0	2	0	0	0	1	13	0	0	1	1	1	0	0
238	1	74	0	4	0	0	0	1	16	0	0	1	1	1	1	0
239	1	56	0	1	0	0	0	0	28	1	26	1	1	1	0	0
240	1	84	1	3	0	0	0	1	10	0	0	1	0	1	1	0
241	1	52	0	a	0	0	0	0	26	0	13	1	1	0	0	0
242	1	55	0	1	0	0	0	0	33	1	22	1	1	0	1	0
244	1	87	0	1	0	0	0	0	32	1	0	1	1	1	0	0
245	1	71	0	1	0	0	0	0	30	1	6	1	1	0	1	0
248	1	68	0	4	1	0	0	1	2	0	6	1	0	1	0	0
249	0	34	0	4	0	0	1	1	4	0	5	1	0	1	1	0
251	1	69	2	0	0	0	1	0	28	0	17	1	1	1	0	0
252	1	62	0	0	0	0	0	0	22	1	0	1	1	0	1	0
253	1	89	0	3	0	0	0	0	26	0	10	1	1	0	1	0
254	1	55	2	0	0	0	0	1	10	0	17	1	0	1	1	0
255	1	70	0	1	0	0	0	0	28	1	10	1	1	1	1	0
257	1	66	0	1	0	0	0	0	28	1	9	1	1	0	1	0
258	0	64	0	3	0	0	0	1	1	0	1	1	0	1	1	0
259	1	48	0	3	0	0	0	0	25	1	11	1	1	1	1	0
261	1	64	2	1	0	0	0	1	12	0	9	1	0	1	1	0
262	1	42	2	0	0	0	1	0	22	1	16	1	1	1	0	0
265	1	69	0	2	0	0	0	0	22	0	11	1	1	0	1	0
266	1	61	0	4	0	0	1	1	8	0	0	1	0	1	1	0
267	1	63	0	3	0	0	0	0	21	0	17	1	1	1	1	1
268	1	68	0	4	0	0	1	0	25	0	20	1	1	0	0	0
269	1	65	0	a	0	0	0	0	21	1	13	1	1	1	1	0
270	1	77	0	2	1	0	0	0	21	1	15	1	1	1	1	0
271	1	73	0	1	0	0	0	0	21	0	7	1	1	1	1	0
275	1	80	0	a	0	0	0	0	22	1	0	1	1	1	1	0
276	1	67	0	1	0	0	0	0	22	0	25	1	1	1	1	1
277	0	60	0	2	1	0	0	0	22	0	18	1	1	1	1	1
278	1	55	2	2	0	0	0	0	21	1	9	1	1	1	1	0
279	1	78	0	4	0	0	0	0	20	1	0	0	1	1	1	0
280	1	83	0	4	0	0	0	0	20	1	18	1	1	1	1	1
282	0	64	0	3	0	0	0	0	19	0	0	0	1	1	0	0
283	0	63	0	a	0	0	0	0	19	0	0	1	1	1	1	0
285	0	64	0	1	0	0	0	0	19	0	19	1	1	0	0	0
287	1	83	0	2	0	0	0	0	18	1	0	1	1	0	1	0
288	1	62	1	a	0	0	0	0	19	0	15	1	1	1	1	0
289	1	60	2	2	0	0	0	0	18	0	13	1	1	1	1	0
291	0	70	1	a	0	0	1	0	18	0	13	1	1	1	1	0
292	1	76	0	1	0	0	0	0	18	1	24	1	1	1	0	0
294	0	56	1	1	0	0	0	0	17	0	17	1	1	1	1	1
295	1	81	0	4	0	0	0	1	12	0	0	0	0	1	0	0
297	1	63	1	4	0	0	0	0	16	0	17	1	1	1	1	1
298	1	66	0	1	0	0	0	0	15	0	16	1	1	1	0	0
299	1	69	1	4	0	0	1	0	17	1	21	1	1	1	1	1
300	1	47	0	4	0	0	0	0	16	1	8	1	1	1	1	0
301	1	78	1	3	0	0	0	0	15	1	21	1	1	1	1	1
303	1	87	0	3	0	0	0	1	10	0	0	1	0	1	0	0
304	1	60	0	2	0	0	0	0	15	1	1	1	1	1	0	0
305	1	67	1	1	0	0	0	0	15	1	14	1	1	1	1	0
307	1	83	0	2	0	0	0	0	14	1	0	1	1	1	0	0
308	1	54	2	0	0	0	0	0	13	1	0	1	1	1	1	0
310	1	53	2	3	0	0	1	0	38	1	15	1	1	1	1	0
312	1	76	0	2	0	0	1	1	2	0	3	1	0	1	1	0
313	1	63	1	4	0	0	0	0	53	0	17	1	1	1	1	1
316	1	69	1	3	0	0	0	1	18	0	20	1	1	1	1	1
319	1	52	2	3	0	0	1	0	42	1	13	1	1	1	0	0
322	1	76	1	2	1	0	0	0	13	1	19	1	1	1	1	1
323	1	74	1	3	1	0	0	1	6	0	7	0	0	0	1	0
324	1	90	1	2	0	0	0	1	6	0	0	1	0	0	1	0
325	1	54	1	4	2	0	0	1	6	0	7	1	0	0	1	0
326	0	56	1	a	0	0	0	0	13	0	8	1	1	1	1	0
327	1	50	1	2	0	0	1	0	13	1	0	1	1	1	1	0
328	1	58	1	2	0	0	0	0	13	1	22	1	1	1	1	1
329	1	63	1	3	0	0	1	0	13	0	13	1	1	1	1	0
330	1	76	1	1	0	0	0	0	13	0	11	1	1	1	1	0
333	1	59	1	3	1	0	0	1	1	0	12	1	0	0	0	0
334	1	64	0	2	0	0	0	0	30	1	1	1	1	1	1	0
335	1	57	1	2	0	0	0	0	58	1	33	1	1	1	0	0
337	1	66	0	1	0	0	1	0	57	0	4	1	1	1	1	0
338	1	46	2	1	0	0	0	0	60	1	25	1	1	1	1	1
342	1	67	0	3	0	0	0	0	72	1	18	1	1	0	1	0
343	1	70	0	2	0	0	1	0	39	1	20	1	1	1	0	0
344	0	60	1	3	0	0	0	0	57	0	18	1	1	1	1	1
345	1	74	1	a	0	0	0	0	41	1	15	1	1	1	0	0
347	1	65	2	4	0	0	1	0	61	1	20	1	1	1	1	1
348	1	73	1	3	0	0	0	1	17	0	0	1	1	1	1	0
349	0	60	0	2	0	0	1	0	13	0	8	1	1	1	0	0
350	1	59	2	3	0	0	1	0	14	1	11	1	1	1	1	0
351	0	70	2	2	0	0	1	0	37	0	9	1	1	1	0	0
352	0	37	0	a	0	0	0	0	38	0	0	1	1	1	0	0
353	1	64	1	1	0	0	0	0	60	1	0	1	1	1	1	0
354	1	80	1	1	0	0	0	1	54	0	16	1	1	1	1	1
356	1	77	0	1	0	0	0	0	38	1	8	1	1	1	0	0
357	1	75	1	0	0	0	0	1	12	0	4	1	0	1	1	0
358	1	49	2	a	0	0	1	0	39	1	8	1	1	1	1	0
359	1	60	2	3	0	0	0	0	49	0	24	1	1	1	1	1
360	1	85	0	3	0	0	0	0	23	0	0	1	1	1	1	0
361	1	61	1	3	0	0	0	1	6	0	12	0	0	1	1	0
363	1	74	0	1	0	0	0	0	28	1	9	1	1	1	1	0
366	1	63	1	2	2	0	0	0	61	0	18	1	1	1	1	1
368	1	71	1	1	0	0	0	0	59	0	9	1	1	1	1	0
369	1	70	0	1	0	0	0	0	73	1	7	1	1	1	1	0
370	1	82	0	4	0	0	0	1	6	0	0	1	0	1	1	0
373	1	52	2	1	0	0	0	0	72	1	12	1	1	1	0	0
376	1	75	0	0	0	0	1	0	63	0	8	1	1	1	0	0
377	1	65	1	4	0	0	0	1	52	0	16	1	1	1	1	1
380	1	71	1	2	2	1	0	1	43	0	12	1	1	1	1	0
382	1	82	0	4	0	0	0	0	46	0	0	0	1	1	0	0
384	1	72	0	3	0	0	0	0	55	1	0	1	1	1	1	0
385	0	71	1	2	2	0	0	1	19	0	3	1	1	1	1	0
386	0	64	1	3	2	0	0	1	16	0	26	1	1	1	1	1
388	1	74	1	3	0	0	0	1	33	0	9	1	1	1	1	0
389	1	69	0	3	0	0	0	1	7	0	18	1	0	1	1	0
390	1	51	0	2	0	0	0	0	50	1	9	1	1	1	0	0
391	1	68	2	1	0	0	0	0	46	0	13	1	1	1	0	0
392	1	67	0	1	0	0	0	0	34	1	33	1	1	1	0	0
393	0	82	1	2	0	0	0	1	21	0	0	1	1	1	1	0
394	1	73	0	1	0	0	0	0	42	0	0	1	1	1	1	0
396	1	82	0	1	0	0	0	0	29	1	10	1	1	1	1	0
397	1	74	0	2	0	0	1	0	32	1	9	1	1	1	1	0
399	1	91	0	1	0	0	0	0	24	0	0	1	1	1	1	0
401	1	66	0	2	0	0	0	0	24	1	0	1	1	0	1	0
402	1	68	0	4	0	0	0	0	28	1	14	1	1	0	1	0
403	1	73	1	2	0	0	1	0	24	1	10	1	1	1	1	0
405	1	63	0	1	0	0	0	0	24	0	16	1	1	1	1	1
408	0	64	0	2	0	0	0	0	43	0	21	1	1	1	0	0
409	1	44	1	1	3	1	0	0	77	1	22	1	0	1	1	0
410	1	63	1	a	0	0	0	1	39	0	15	1	1	1	1	0
411	0	66	1	3	0	0	0	1	23	0	0	1	1	1	1	0
412	1	76	0	0	0	0	0	0	33	0	9	1	1	1	1	0
413	1	56	1	3	1	0	0	1	5	0	3	1	1	1	1	0
415	1	73	1	4	0	0	0	1	5	0	14	1	0	1	1	0
416	0	73	0	a	0	0	0	0	24	0	0	1	1	0	0	0
417	1	64	0	1	2	0	0	0	25	0	13	1	1	0	1	0
418	1	70	0	0	1	0	0	0	21	0	11	1	1	1	1	0
419	1	80	0	2	0	0	0	1	20	0	0	1	1	1	1	0
420	1	64	0	1	0	0	0	0	25	1	0	1	1	1	1	0
421	1	76	0	4	0	0	0	0	34	1	0	1	1	0	1	0
422	1	49	1	2	1	0	0	0	17	1	16	1	1	1	1	1
423	1	83	0	1	0	0	0	0	20	0	7	1	1	1	0	0
424	1	75	2	1	0	0	1	0	20	0	0	1	1	1	0	0
425	1	71	2	0	0	0	0	0	17	1	14	1	1	1	0	0
427	1	42	2	2	0	0	1	0	37	1	24	1	1	1	1	1
428	0	63	0	0	0	0	0	0	20	0	0	1	1	0	1	0
429	1	81	0	4	0	0	0	0	17	1	0	1	1	0	1	0
430	1	68	0	2	0	0	1	0	16	1	11	1	1	1	1	0
434	1	78	0	3	0	0	0	0	18	1	12	1	1	1	1	0
435	1	67	0	1	0	0	1	0	17	1	7	1	1	1	1	0
437	1	65	1	1	0	0	0	0	15	1	0	1	1	1	0	0
440	0	77	0	1	0	0	0	0	40	0	18	1	1	1	1	1
443	1	50	2	1	0	0	0	0	22	1	0	1	1	1	1	0
445	1	61	2	0	0	0	0	0	60	0	30	1	1	1	1	1
452	1	33	2	2	0	0	0	0	62	0	29	1	1	1	1	1
453	1	73	0	1	0	0	0	0	38	0	11	1	1	1	1	0
454	1	78	0	2	0	0	0	1	9	0	7	1	0	1	0	0
455	1	70	0	2	0	0	0	1	12	0	15	1	0	1	1	0
457	1	66	0	4	0	0	0	0	55	0	6	0	1	1	1	0
459	1	62	0	3	1	0	0	1	32	0	17	1	1	1	0	0
461	1	79	0	0	0	0	0	1	5	0	34	1	0	1	1	0
463	1	68	1	1	0	0	0	0	57	1	9	1	1	1	1	0
464	1	87	0	1	0	0	0	0	46	0	0	1	1	1	1	0
466	1	68	2	2	0	0	0	0	19	1	14	1	1	1	1	0
467	1	65	2	1	0	0	0	0	58	1	11	1	1	1	1	0
468	1	58	0	0	0	0	0	0	27	1	9	1	1	0	1	0
470	1	87	0	3	0	0	0	0	46	0	8	1	1	1	1	0
472	1	65	1	1	0	0	0	0	24	1	2	0	1	1	1	0
473	1	85	1	2	0	0	0	1	34	0	0	1	1	1	1	0
474	1	72	0	2	0	0	0	0	32	1	9	1	1	1	1	0
475	1	54	1	3	0	0	1	0	12	1	13	1	0	1	1	0
478	1	62	0	2	0	0	0	0	14	0	10	1	1	1	1	0
479	0	77	1	0	0	0	0	0	13	0	10	1	1	1	0	0
483	0	50	0	1	0	0	0	0	12	0	0	1	1	1	1	0
484	1	64	1	2	0	0	0	1	8	0	0	1	0	1	1	0
492	1	73	1	1	0	0	0	0	12	0	10	1	1	1	1	0
494	1	56	2	0	0	0	0	0	13	1	11	1	1	1	1	0
496	1	75	0	3	0	0	0	0	10	0	0	1	1	1	0	0
541	0	59	1	3	0	0	0	0	30	0	0	0	1	1	1	0
